# Supplementary material for: Ultra-compact snapshot spectral light-field imaging
Source: Nat Commun. 2022 May 18;13:2732. doi: 10.1038/s41467-022-30439-9 (PMC9117667; doi:10.1038/s41467-022-30439-9)
Supplement: Supplementary file 6 — Source Data [file 41467_2022_30439_MOESM6_ESM.zip]

Archive with 7 entries (7 files):
- bar.mat
- cvx_align_new.m
- disRGB.mat
- imageStack.mat
- main.m
- oriRGB.mat
- Readme.txt
