# Supplementary material for: Ultra-compact snapshot spectral light-field imaging
Source: Nat Commun. 2022 May 18;13:2732. doi: 10.1038/s41467-022-30439-9 (PMC9117667; doi:10.1038/s41467-022-30439-9)
Supplement: Supplementary file 6 — Source Data [file 41467_2022_30439_MOESM6_ESM.zip › cvx_align_new.m]

function [i_aligned, result, result_dis] = cvx_align_new(image, specNum, bar, shiftNumber, alpha, beta)
%% edge restoration
%  i_aligned:      reconstructed spectral image 
%  result:         reconstructed RGB image
%  result_dis:     reconstructed RGB dispersion image used for comparison
%  image:          captured data 
%  specNum:        channel numbers 
%  bar:             specNum*3 
%  shiftNumber:    default 1
%  alpha beta:     1e-5~1e-3 and 1e-1

[m,n,~] = size(image);
c = specNum;
n_origin = n - (c - 1)*shiftNumber;
disp_vec = image(:);

tic
cvx_begin  

    variable x(m*n_origin*c) nonnegative
    cube = reshape(x,[m,n_origin,c]);
    %É«É¢
    dis = [vec(cube(:,:,1));repelem(0,m*(c-1))'];
    dispersionRGB = [dis.*bar(1,1);dis.*bar(1,2);dis.*bar(1,3);];
    for i = 2: c
        dis = [repelem(0, m*(i-1))';vec(cube(:,:,i));repelem(0,m*(c-i))'];
        dispersionRGB = dispersionRGB + [dis.*bar(i,1);dis.*bar(i,2);dis.*bar(i,3);];
    end
    
    %Êý¾ÝÏî
    Objective = norm(dispersionRGB(:)-disp_vec, 2);   

    %Æ½ÃæÄÚÌÝ¶ÈÏ¡ÊèÔ¼Êø
    for i = 1:c
        Objective = Objective + alpha * norm([vec(cube(2:end,:,i)-cube(1:end-1,:,i)); vec(cube(:,2:end,i)-cube(:,1:end-1,i))], 1);
    end
    
    %¿çÍ¨µÀ¶ÔÆëÔ¼Êø
    for i = 1:c-1
        If = [vec(cube(2:end,:,i)-cube(1:end-1,:,i)); vec(cube(:,2:end,i)-cube(:,1:end-1,i))];
        Ib = [vec(cube(2:end,:,i+1)-cube(1:end-1,:,i+1)); vec(cube(:,2:end,i+1)-cube(:,1:end-1,i+1))];
        Objective = Objective + beta * norm(If-Ib, 1);
    end
    
    minimize(Objective)
%     subject to
%         lb <= x <= ub
%     

cvx_end
toc
i_aligned = reshape(x,[m,n_origin,c]);

%% ÖØ½¨½á¹ûÍ¶Ó°µ½Rgb
%É«É¢
dispersionStack = zeros(m,n,specNum);
shift = 0;
for i = 1 : specNum
    dispersionStack(:,(shift+1):shift+n_origin,i) = i_aligned(:,:,i);
    shift = shift + 1;
end

%ÏìÓ¦
disData = reshape(dispersionStack, m*n, specNum);
result_dis = disData * bar;
result_dis = reshape(result_dis, [m,n,3]);
% result_dis = max(0, result_dis);
% result_dis = result_dis./max(result_dis(:)); 
% figure;imshow(result_dis)

oriData = reshape(i_aligned, m*n_origin, specNum);
result = oriData * bar;
result = reshape(result, [m n_origin 3]);
% result = max(0, result);
% result = result./max(result(:));
% figure;imshow(result)

% gammaÐ£Õý
% figure;imshow(result.^0.5);
% figure;imshow(synRGB.^0.5);


end
