# Supplementary material for: Ultra-compact snapshot spectral light-field imaging
Source: Nat Commun. 2022 May 18;13:2732. doi: 10.1038/s41467-022-30439-9 (PMC9117667; doi:10.1038/s41467-022-30439-9)
Supplement: Supplementary file 6 — Source Data [file 41467_2022_30439_MOESM6_ESM.zip › main.m]

bar = load('bar.mat');
bar = bar.bar;
disRGB = load('disRGB.mat');
disRGB = disRGB.disRGB;
[i_aligned, result, result_dis] = cvx_align_new(disRGB, 21, bar, 1, 1e-5, 1e-1);
