# Supplementary material for: Ultra-compact snapshot spectral light-field imaging
Source: Nat Commun. 2022 May 18;13:2732. doi: 10.1038/s41467-022-30439-9 (PMC9117667; doi:10.1038/s41467-022-30439-9)
Supplement: Supplementary file 6 — Source Data [file 41467_2022_30439_MOESM6_ESM.zip › Readme.txt]

the code and data are used to reproduce the result of Fig. S22: Numerical simulation results of spectral reconstruction algorithm for SLIM.

system requirements:
windows 10
matlab 2019b
CVX package 2.1

installation guides:
install matlab 2019b,
install CVX package 2.1 for matlab 2019b

instructions:
just execute the main.m file in matlab to perform SLIM spectral reconstruction
